# Supplementary material for: Bioactive Abietane-Type Diterpenoid Glycosides from Leaves of Clerodendrum infortunatum (Lamiaceae)
Source: Molecules. 2021 Jul 6;26(14):4121. doi: 10.3390/molecules26144121 (PMC8306933; doi:10.3390/molecules26144121)
Supplement: Supplementary file 1 [file molecules-26-04121-s001.zip]

Archive with 1 entries (1 files):
- molecules-1261738-supplementary.pdf
